# Supplementary material for: Survey of Colistin Resistance in Commensal Bacteria from Penaeus vannamei Farms in China
Source: Foods. 2023 May 26;12(11):2143. doi: 10.3390/foods12112143 (PMC10252472; doi:10.3390/foods12112143)
Supplement: Supplementary file 1 [file foods-12-02143-s001.zip]

Archive with 1 entries (1 files):
- foods-2383239-supplementary.pdf
